# Supplementary material for: The Presence of a Parasite in the Head Tissues of a Threatened Fish (Bidyanus bidyanus, Terapontidae) from South-Eastern Australia
Source: Pathogens. 2023 Oct 30;12(11):1296. doi: 10.3390/pathogens12111296 (PMC10674335; doi:10.3390/pathogens12111296)
Supplement: Supplementary file 1 [file pathogens-12-01296-s001.zip]

Archive with 1 entries (1 files):
- pathogens-2680109-supplementary.pdf
